# Supplementary material for: Dietary protein increases T-cell-independent sIgA production through changes in gut microbiota-derived extracellular vesicles
Source: Nat Commun. 2022 Jul 27;13:4336. doi: 10.1038/s41467-022-31761-y (PMC9329401; doi:10.1038/s41467-022-31761-y)
Supplement: Supplementary file 4 — Source Data [file 41467_2022_31761_MOESM4_ESM.xlsx]

## Sheet: Fig 1a
Figure 1a
Diet composition
Diet Number	%Protein	%Carbohydrate	%Fat
1	60	20	20
2	5	75	20
3	5	20	75
4	33	47	20
5	33	20	47
6	5	47	48
7	14	29	57
8	14	57	29
9	42	29	29
10	24	38	38

## Sheet: Fig 1b
Figure 1b
%Protein	%Carbohydrate	%Fat	Secretory IgA (ng/ml)
60	20	20	2063.08
60	20	20	1521.23
60	20	20	2177.85
60	20	20	1714.46
60	20	20	1816.31
60	20	20	2617.23
60	20	20	1760
5	75	20	560
5	75	20	781.538
5	75	20	547.692
5	75	20	1117.23
5	75	20	514.462
5	75	20	1868.92
5	75	20	662.769
5	20	75	1809.85
5	20	75	884.615
5	20	75	875.077
5	20	75	840
5	20	75	376.615
5	20	75	156
5	20	75	299.385
5	20	75	658.154
33	47	20	849.846
33	47	20	1375.08
33	47	20	1597.23
33	47	20	1000.62
33	47	20	1027.69
33	47	20	2318.77
33	47	20	1381.54
33	47	20	1380
33	20	47	565.538
33	20	47	458.462
33	20	47	627.077
33	20	47	169.231
33	20	47	2229.85
33	20	47	578.154
33	20	47	1029.85
33	20	47	1099.69
5	47	48	532.615
5	47	48	1093.54
5	47	48	584.308
5	47	48	504.923
5	47	48	822.154
5	47	48	572.308
5	47	48	608
5	47	48	348
14	29	57	1056.31
14	29	57	1326.77
14	29	57	1195.69
14	29	57	1067.08
14	29	57	910.462
14	29	57	1105.54
14	29	57	1681.54
14	57	29	824.308
14	57	29	359.077
14	57	29	635.077
14	57	29	455.077
14	57	29	1348.62
14	57	29	1408
14	57	29	1210.15
14	57	29	1477.23
42	29	29	1229.23
42	29	29	808
42	29	29	1066.46
42	29	29	655.077
42	29	29	308.308
42	29	29	684
42	29	29	427.692
42	29	29	715.692
24	38	38	1827.08
24	38	38	1989.85
24	38	38	891.692
24	38	38	752.615
24	38	38	821.846
24	38	38	650.769
24	38	38	291.692

## Sheet: Fig 1c
Figure 1c
The data used for Figure 1c is drawn from Figure 1b

## Sheet: Fig 1d
Figure 1d
%Protein	%Carbohydrate	%Fat	Plasma IgA (ng/ml)
60	20	20	332.077
60	20	20	261.923
60	20	20	259.692
60	20	20	609.692
60	20	20	187.923
60	20	20	244.385
60	20	20	620.846
5	75	20	1030.08
5	75	20	399.385
5	75	20	475.923
5	75	20	264.692
5	75	20	494.615
5	75	20	1586.15
5	75	20	1576.85
5	75	20	1726.08
5	20	75	1245.31
5	20	75	1529.62
5	20	75	1310.31
5	20	75	1366.46
5	20	75	177.615
5	20	75	387.769
5	20	75	887.769
5	20	75	316.615
33	47	20	267.923
33	47	20	223.077
33	47	20	282.538
33	47	20	329.615
33	47	20	197.692
33	47	20	265.385
33	47	20	266.846
33	47	20	458.692
33	20	47	177.615
33	20	47	286.462
33	20	47	223.692
33	20	47	180.154
33	20	47	400.846
33	20	47	653.385
33	20	47	477.923
33	20	47	315.231
5	47	48	977.846
5	47	48	440.538
5	47	48	203.231
5	47	48	369.231
5	47	48	308.769
5	47	48	332.385
5	47	48	388.308
5	47	48	521.154
14	29	57	12.3846
14	29	57	517.462
14	29	57	17.6923
14	29	57	644.462
14	29	57	1473.15
14	29	57	523.769
14	29	57	249.923
14	29	57	828.231
14	57	29	322.846
14	57	29	247.385
14	57	29	407.538
14	57	29	178.385
14	57	29	300.615
14	57	29	344.538
14	57	29	340
14	57	29	573.923
42	29	29	239.308
42	29	29	239.538
42	29	29	202.077
42	29	29	104.769
42	29	29	228.538
42	29	29	177.923
42	29	29	217.308
42	29	29	198.769
24	38	38	344.692
24	38	38	362.308
24	38	38	552.308
24	38	38	208.231
24	38	38	177.308
24	38	38	186.538
24	38	38	270.231
24	38	38	162.846

## Sheet: Fig 1e
Figure 1e
The data used for Figure 1c is drawn from Figure 1d

## Sheet: Fig 1g
Figure 1g
B220-IgA+ plasma cells (x106)
HP	HC	HF
9.88425	2.93063	0.385425
12.526	2.73143	0.8019
7.7112	7.0692	1.07302
6.2274	3.95325	0.1809
7.38187	4.8087	1.81117
2.34045	2.24737	0.8508
6.0264	3.0132	0.29025
9.6063	9.156	6.3552

## Sheet: Fig 1h
Figure 1h
Ccl28 relative expression
HP	HC	HF
0.368308	0.216274	0.166809
0.605996	0.357602	0.204497
0.648822	0.406852	0.327623
1.86081	0.462527	0.321199
0.704497	0.593148	0.33833
0.888651	0.37045	0.381156
0.942184	0.766595	0.248394
1.98073	0.533191	0.229122

## Sheet: Fig 1i
Figure 1i
Pigr relative expression
HP	HC	HF
0.231651	0.215596	0.212615
0.559633	0.229358	0.208257
1.27064	0.325688	0.165596
1.6078	0.408257	0.187615
0.979358	0.350917	0.183028
1.17661	0.305046	0.146101
1.1055	0.53211	0.129358
1.06881	0.598624	0.131651

## Sheet: Fig 2a
Figure 2a
B cells in Peyer's patches (% of CD45)
HP	HC	HF
81.5	79.7	81.5
81.8	81.5	82.5
78.2	81.9	78.5
78.2	78.3	74.7
80	83.6	80.6
84.6	85.9	78.5
80.1	84.6	80.5
81.7	85.8	77.8

## Sheet: Fig 2b
Figure 2b
B cells in Mesenteric Lymph Nodes (% of CD45)
HP	HC	HF
38.7	35.9	35.6
43.4	34.9	35.3
42.2	30.3	31.4
32.7	38.1	41.9
	44.1	25.6
	52.1	29.9
	38	31.9
	45.7

[truncated: 61 more sheets: Fig 2d, Fig 2f, Fig 3a, Fig 3b, Fig 3c, Fig 3d, Fig 3e, Fig 3f, Fig 4a, Fig 4b, Fig 4c, Fig 4d, Fig 4e, Fig 4f, Fig 4g, Fig 5a, Fig 5b, Fig 5c, Fig 5d, Fig 5e …]
